# Supplementary material for: Design of an Herbal Preparation Composed by a Combination of Ruscus aculeatus L. and Vitis vinifera L. Extracts, Magnolol and Diosmetin to Address Chronic Venous Diseases through an Anti-Inflammatory Effect and AP-1 Modulation
Source: Plants (Basel). 2023 Feb 26;12(5):1051. doi: 10.3390/plants12051051 (PMC10004780; doi:10.3390/plants12051051)
Supplement: Supplementary file 1 [file plants-12-01051-s001.zip]

Archive with 1 entries (1 files):
- plants-2111122-supplementary.pdf
